# Supplementary material for: Human DNA polymerase delta is a pentameric holoenzyme with a dimeric p12 subunit
Source: Life Sci Alliance. 2019 Mar 18;2(2):e201900323. doi: 10.26508/lsa.201900323 (PMC6424025; doi:10.26508/lsa.201900323)
Supplement: Supplementary file 11 [file LSA-2019-00323_SdataF10.zip]

Archive with 69 entries (66 files):
- Acharya_westernBlot_SourceData/
- Acharya_westernBlot_SourceData/6B_prashant 2018-12-26 03h21m54s p68 fplc.scn
- __MACOSX/
- __MACOSX/Acharya_westernBlot_SourceData/
- __MACOSX/Acharya_westernBlot_SourceData/._6B_prashant 2018-12-26 03h21m54s p68 fplc.scn
- Acharya_westernBlot_SourceData/2Ai_prashant 2018-12-04 04h29m49s p68 ip pull by gfp p12 panel1.tif
- __MACOSX/Acharya_westernBlot_SourceData/._2Ai_prashant 2018-12-04 04h29m49s p68 ip pull by gfp p12 panel1.tif
- Acharya_westernBlot_SourceData/6B_prashant 2018-12-26 03h39m59s p12 at lower position.scn
- __MACOSX/Acharya_westernBlot_SourceData/._6B_prashant 2018-12-26 03h39m59s p12 at lower position.scn
- Acharya_westernBlot_SourceData/.DS_Store
- __MACOSX/Acharya_westernBlot_SourceData/._.DS_Store
- Acharya_westernBlot_SourceData/6B_prashant 2018-12-26 07h11m43s anti p50 after fplc.tif
- __MACOSX/Acharya_westernBlot_SourceData/._6B_prashant 2018-12-26 07h11m43s anti p50 after fplc.tif
- Acharya_westernBlot_SourceData/2Ai_prashant 2018-12-06 04h50m53sp12 panel1.scn
- __MACOSX/Acharya_westernBlot_SourceData/._2Ai_prashant 2018-12-06 04h50m53sp12 panel1.scn
- Acharya_westernBlot_SourceData/2Aii_prashant 2018-12-12 04h15m25s p68 ip panel2.tif
- __MACOSX/Acharya_westernBlot_SourceData/._2Aii_prashant 2018-12-12 04h15m25s p68 ip panel2.tif
- Acharya_westernBlot_SourceData/6A_prashant 2018-12-24 21h47m04s p68 pol delta after fplc fig.scn
- __MACOSX/Acharya_westernBlot_SourceData/._6A_prashant 2018-12-24 21h47m04s p68 pol delta after fplc fig.scn
- Acharya_westernBlot_SourceData/6B_prashant 2018-12-26 03h21m54s p68 fplc.tif
- __MACOSX/Acharya_westernBlot_SourceData/._6B_prashant 2018-12-26 03h21m54s p68 fplc.tif
- Acharya_westernBlot_SourceData/6B_prashant 2018-12-26 03h27m33sp 125.scn
- __MACOSX/Acharya_westernBlot_SourceData/._6B_prashant 2018-12-26 03h27m33sp 125.scn
- Acharya_westernBlot_SourceData/6B_prashant 2018-12-26 03h39m59s p12 at lower position.tif
- __MACOSX/Acharya_westernBlot_SourceData/._6B_prashant 2018-12-26 03h39m59s p12 at lower position.tif
- Acharya_westernBlot_SourceData/2Ai_prashant 2018-12-04 04h29m49s p68 ip pull by gfp p12 panel1.scn
- __MACOSX/Acharya_westernBlot_SourceData/._2Ai_prashant 2018-12-04 04h29m49s p68 ip pull by gfp p12 panel1.scn
- Acharya_westernBlot_SourceData/6B_prashant 2018-12-26 07h11m43s anti p50 after fplc.scn
- __MACOSX/Acharya_westernBlot_SourceData/._6B_prashant 2018-12-26 07h11m43s anti p50 after fplc.scn
- Acharya_westernBlot_SourceData/6Bprashant 2018-12-26 03h27m33sp 125.tif
- __MACOSX/Acharya_westernBlot_SourceData/._6Bprashant 2018-12-26 03h27m33sp 125.tif
- Acharya_westernBlot_SourceData/6A_prashant 2018-12-24 21h47m04s p68 pol delta after fplc fig.tif
- __MACOSX/Acharya_westernBlot_SourceData/._6A_prashant 2018-12-24 21h47m04s p68 pol delta after fplc fig.tif
- Acharya_westernBlot_SourceData/2Aii_prashant 2018-12-12 04h15m25s p68 ip panel2.scn
- __MACOSX/Acharya_westernBlot_SourceData/._2Aii_prashant 2018-12-12 04h15m25s p68 ip panel2.scn
- Acharya_westernBlot_SourceData/2Ai_prashant 2018-12-06 04h50m53sp12 panel1.tif
- __MACOSX/Acharya_westernBlot_SourceData/._2Ai_prashant 2018-12-06 04h50m53sp12 panel1.tif
- Acharya_westernBlot_SourceData/2Ai_prashant 2018-12-15 03h25m19s gfp  p12 ip panel1.scn
- __MACOSX/Acharya_westernBlot_SourceData/._2Ai_prashant 2018-12-15 03h25m19s gfp  p12 ip panel1.scn
- Acharya_westernBlot_SourceData/2Aii_prashant 2018-12-12  ipp50 panel2.scn
- __MACOSX/Acharya_westernBlot_SourceData/._2Aii_prashant 2018-12-12  ipp50 panel2.scn
- Acharya_westernBlot_SourceData/2Ai_prashant 2018-12-06 04h39m09s p50ip panel1.scn
- __MACOSX/Acharya_westernBlot_SourceData/._2Ai_prashant 2018-12-06 04h39m09s p50ip panel1.scn
- Acharya_westernBlot_SourceData/2Aii_prashant 2018-12-15 03h15m49s p12 ip n by p125 panel2.scn
- __MACOSX/Acharya_westernBlot_SourceData/._2Aii_prashant 2018-12-15 03h15m49s p12 ip n by p125 panel2.scn
- Acharya_westernBlot_SourceData/6B_prashant 2018-12-26 03h33m31s p12 FOR flag p12.scn
- __MACOSX/Acharya_westernBlot_SourceData/._6B_prashant 2018-12-26 03h33m31s p12 FOR flag p12.scn
- Acharya_westernBlot_SourceData/2Aii_prashant 2018-12-15 02h30m17s p125 by ip using anti p125 panel2.tif
- __MACOSX/Acharya_westernBlot_SourceData/._2Aii_prashant 2018-12-15 02h30m17s p125 by ip using anti p125 panel2.tif
- Acharya_westernBlot_SourceData/2Aii_prashant-2018-12-06 03h28m30s gfp p12 ip (Panel II).tif
- __MACOSX/Acharya_westernBlot_SourceData/._2Aii_prashant-2018-12-06 03h28m30s gfp p12 ip (Panel II).tif
- Acharya_westernBlot_SourceData/2Ai_prashant 2018-12-04 04h53m53sp125 ip panel1.scn
- __MACOSX/Acharya_westernBlot_SourceData/._2Ai_prashant 2018-12-04 04h53m53sp125 ip panel1.scn
- Acharya_westernBlot_SourceData/2Aii_prashant 2018-12-12  ipp50 panel2.tif
- __MACOSX/Acharya_westernBlot_SourceData/._2Aii_prashant 2018-12-12  ipp50 panel2.tif
- Acharya_westernBlot_SourceData/2Ai_prashant 2018-12-15 03h25m19s gfp  p12 ip panel1.tif
- __MACOSX/Acharya_westernBlot_SourceData/._2Ai_prashant 2018-12-15 03h25m19s gfp  p12 ip panel1.tif
- Acharya_westernBlot_SourceData/2Aii_prashant 2018-12-15 03h15m49s p12 ip n by p125 panel2.tif
- __MACOSX/Acharya_westernBlot_SourceData/._2Aii_prashant 2018-12-15 03h15m49s p12 ip n by p125 panel2.tif
- Acharya_westernBlot_SourceData/2Ai_prashant 2018-12-06 04h39m09s p50ip panel1.tif
- __MACOSX/Acharya_westernBlot_SourceData/._2Ai_prashant 2018-12-06 04h39m09s p50ip panel1.tif
- Acharya_westernBlot_SourceData/6B_prashant 2018-12-26 03h33m31s p12 FOR flag p12.tif
- __MACOSX/Acharya_westernBlot_SourceData/._6B_prashant 2018-12-26 03h33m31s p12 FOR flag p12.tif
- Acharya_westernBlot_SourceData/2Aii_prashant 2018-12-15 02h30m17s p125 by ip using anti p125 panel2.scn
- __MACOSX/Acharya_westernBlot_SourceData/._2Aii_prashant 2018-12-15 02h30m17s p125 by ip using anti p125 panel2.scn
- Acharya_westernBlot_SourceData/2Aii_prashant-2018-12-06 03h28m30s gfp p12 ip (Panel II).scn
- __MACOSX/Acharya_westernBlot_SourceData/._2Aii_prashant-2018-12-06 03h28m30s gfp p12 ip (Panel II).scn
- Acharya_westernBlot_SourceData/2Ai_prashant 2018-12-04 04h53m53sp125 ip panel1.tif
- __MACOSX/Acharya_westernBlot_SourceData/._2Ai_prashant 2018-12-04 04h53m53sp125 ip panel1.tif
